# Supplementary material for: A Comprehensive Methodology for Monitoring Evaporitic Mineral Precipitation and Hydrochemical Evolution of Saline Lakes: The Case of Lake Magadi Soda Brine (East African Rift Valley, Kenya)
Source: Cryst Growth Des. 2022 Mar 3;22(4):2307–17. doi: 10.1021/acs.cgd.1c01391 (PMC8991015; doi:10.1021/acs.cgd.1c01391)
Supplement: Supplementary file 1 — cg1c01391_si_001.zip [file cg1c01391_si_001.zip]

Archive with 5 entries (5 files):
- Supporting Information.docx
- Video S1 - speed 8x.mp4
- Video S2 - speed 8x.mp4
- Video S3 - speed 4x.mp4
- Video S4 - speed 2x.mp4
